# Supplementary material for: Extraction Temperatures Shape Water-Soluble Metabolite Profiles of Nepeta nuda L. and thus Modulate the Bioactive Properties
Source: Metabolites. 2026 May 13;16(5):323. doi: 10.3390/metabo16050323 (PMC13208640; doi:10.3390/metabo16050323)
Supplement: Supplementary file 1 [file metabolites-16-00323-s001.zip]

Archive with 1 entries (1 files):
- metabolites-4263358-supplementary.pdf
